# Supplementary material for: Associations of Dietary Fats with All-Cause Mortality and Cardiovascular Disease Mortality among Patients with Cardiometabolic Disease
Source: Nutrients. 2022 Aug 31;14(17):3608. doi: 10.3390/nu14173608 (PMC9460477; doi:10.3390/nu14173608)
Supplement: Supplementary file 1 [file nutrients-14-03608-s001.zip]

Archive with 1 entries (1 files):
- nutrients-1858208-supplementary.pdf
